# Supplementary material for: Multivariate Analysis of Dopaminergic Gene Variants as Risk Factors of Heroin Dependence
Source: PLoS One. 2013 Jun 28;8(6):e66592. doi: 10.1371/journal.pone.0066592 (PMC3696122; doi:10.1371/journal.pone.0066592)
Supplement: Table S1 — The complete list of the VNTR genotypes including all DRD4 and DAT variants. (XLS) [file pone.0066592.s002.xls]

## Sheet: Munka1
Table S1. The complete list of the VNTR genotypes including all DRD4 and DAT variants.
Gene	Marker	Genotype	Control group		Heroin addicts
			N	%	N	%
DRD4	120dup	11	13	0.024	10	0.033
		12	148	0.268	82	0.271
		22	391	0.707	210	0.693
		23	1	0.002	1	0.003
	48bp VNTR	22	4	0.007	7	0.023
		23	4	0.007	2	0.007
		24	69	0.128	26	0.086
		27	25	0.046	8	0.027
		28	1	0.002	0	0
		33	2	0.004	0	0
		34	23	0.043	12	0.04
		37	12	0.022	4	0.013
		44	214	0.396	139	0.462
		45	6	0.011	4	0.013
		46	3	0.006	0	0
		47	130	0.24	83	0.276
		48	7	0.013	3	0.01
		49	2	0.004	2	0.007
		55	1	0.002	0	0
		57	4	0.007	0	0
		67	0	0	1	0.003
		77	31	0.057	9	0.03
		78	2	0.004	0	0
		79	0	0	1	0.003
		410	1	0.002	0	0
DAT	3' UTR 40 bp VNTR	79	1	0.002	1	0.003
		99	43	0.078	20	0.066
		610	1	0.002	1	0.003
		810	1	0.002	2	0.007
		910	219	0.397	108	0.358
		911	5	0.009	0	0
		915	1	0.002	0	0
		1010	275	0.498	164	0.543
		1011	4	0.007	6	0.02
		1013	1	0.002	0	0
		1014	1	0.002	0	0
	intron 8 VNTR	22	20	0.037	19	0.063
		23	179	0.33	87	0.289
		33	343	0.633	195	0.648
