# Supplementary material for: Multivariate Analysis of Dopaminergic Gene Variants as Risk Factors of Heroin Dependence
Source: PLoS One. 2013 Jun 28;8(6):e66592. doi: 10.1371/journal.pone.0066592 (PMC3696122; doi:10.1371/journal.pone.0066592)
Supplement: Table S3 — Haplotype frequencies of the DRD4 promoter SNPs in controls and heroin dependent patients. (XLS) [file pone.0066592.s004.xls]

## Sheet: Supplementary Table 3
Table S3. Haplotype frequencies of the DRD4 promoter SNPs in controls and heroin dependents.
Markers	Haplotypes	Control	Case	Likelihood ratio	df	p-value
521 C/T - 615 A/G	C ~ A	0.382	0.3143	7.388	3	0.06
	C ~ G	0.089	0.1124
	T ~ A	0.4875	0.5357
	T ~ G	0.0413	0.0376
521 C/T - 616 C/G	C ~ C	0.2194	0.1747	5.54	3	0.136
	C ~ G	0.2541	0.2492
	T ~ C	0.2967	0.3485
	T ~ G	0.2299	0.2276
615 A/G - 616 C/G	A ~ C	0.5275	0.5208	3.35	3	0.34
	A ~ G	0.3435	0.3292
	G ~ C	0	0.0025
	G ~ G	0.129	0.1475
521 C/T - 615 A/G - 616 C/G	C ~ A ~ C	0.225	0.1752	10.1625	6	0.118
	C ~ A ~ G	0.1572	0.1388
	C ~ G ~ C	0	0.0025
	C ~ G ~ G	0.089	0.1101
	T ~ A ~ C	0.2971	0.3456
	T ~ A ~ G	0.1902	0.1904
	T ~ G ~ G	0.041	0.037

## Sheet: Munka1
Haplotype analyses of the DRD4 promoter SNPs
Markers	Haplotypes	Control group		Case group		Likelihood ratio	df	p-value
521 C/T - 615 A/G		N	Frequency	N	Frequency	7.388	3	0.06
	C ~ A	398	0.382	188.6	0.3143
	C ~ G	92.96	0.089	67.44	0.1124
	T ~ A	508	0.4875	321.4	0.5357
	T ~ G	43.04	0.0413	22.56	0.0376
521 C/T - 616 C/G	C ~ C	231.7	0.2194	105.5	0.1747	5.54	3	0.136
	C ~ G	268.3	0.2541	150.5	0.2492
	T ~ C	313.3	0.2967	210.5	0.3485
	T ~ G	242.7	0.2299	137.5	0.2276
615 A/G - 616 C/G	A ~ C	556	0.5275	312.5	0.5208	3.35	3	0.34
	A ~ G	362	0.3435	197.5	0.3292
	G ~ C	0	0	1.513	0.0025
	G ~ G	136	0.129	88.49	0.1475
521 C/T - 615 A/G - 616 C/G	C ~ A ~ C	234.4	0.225	105.1	0.1752	10.1625	6	0.118
	C ~ A ~ G	163.8	0.1572	83.29	0.1388
	C ~ G ~ C	2.41e-08	0	1.517	0.0025
	C ~ G ~ G	92.78	0.089	66.08	0.1101
	T ~ A ~ C	309.6	0.2971	207.4	0.3456
	T ~ A ~ G	198.2	0.1902	114.2	0.1904
	T ~ G ~ G	43.22	0.041	22.4	0.037
